# Supplementary material for: An insect anti-antiaphrodisiac
Source: eLife. 2017 Jul 11;6:e24063. doi: 10.7554/eLife.24063 (PMC5505696; doi:10.7554/eLife.24063)
Supplement: Figure 3—source data 1. — DOI: http://dx.doi.org/10.7554/eLife.24063.006 [file elife-24063-fig3-data1.xlsx]

## Sheet: Sheet1
Accessory Glands from 7 day old virgin males, 5 sets of glands per sample
		Maristyl Acetate					Geranylgeranyl Acetate					Geranylgeraniol
Sample #	Time	Area	total ng	ng/AG		Time	Area	total ng	ng/AG		Time	Area	total ng	ng/AG
1	9.36	321209379	4.63988	0.927976		12.93	3120358688	7.92089	1.58418		13.69	590470816	1.26308	0.252616
2	9.36	369044922	5.33086	1.06617		12.92	4992071252	12.6722	2.53443		13.71	947845767	2.02754	0.405509
3	9.36	337181827	4.8706	0.97412		12.93	2956307810	7.50446	1.50089		13.72	757180120	1.61969	0.323938
4	9.36	428013311	6.18266	1.23653		12.93	3463486850	8.79191	1.75838		13.7	339910640	0.727105	0.145421
5	9.36	455488511	6.57954	1.31591		12.92	3185709255	8.08678	1.61736		13.7	567248079	1.2134	0.242681
6	9.39	597673404	8.63341	1.72668		12.97	3672219293	9.32177	1.86435		13.76	1244715841	2.66258	0.532516
7	9.38	427896391	6.18097	1.23619		12.97	2422963281	6.15059	1.23012		13.72	792676184	1.69562	0.339124
8	9.38	895589610	12.9368	2.58736		12.97	3812651466	9.67825	1.93565		13.77	218396556	0.467174	0.0934347
9	9.38	1116517283	16.1281	3.22562		12.98	3342042121	8.48363	1.69673		13.78	209276010	0.447664	0.0895328
10	9.39	706747459	10.209	2.0418		12.98	3015390434	7.65444	1.53089		13.8	293794765	0.628459	0.125692
11	9.4	644055500	9.3034	1.86068		13.03	2826029578	7.17375	1.43475		13.85	96016196	0.205389	0.0410778
12	9.39	451442669	6.5211	1.30422		13.03	3826793003	9.71415	1.94283		13.84	444410871	0.950643	0.190129
13	9.4	394804788	5.70297	1.14059		13.02	2366712542	6.0078	1.20156		13.9	72806117	0.15574	0.031148
14	9.41	748901284	10.8179	2.16358		13.01	1936330944	4.91529	0.983058		13.7	368413698	0.788076	0.157615
15	9.4	485784354	7.01717	1.40343		13.01	2777748450	7.05119	1.41024		13.76	363336881	0.777217	0.155443
			Average	1.86902				Average	1.52302				Average	0.208392
			St Dev	0.66334				St Dev	0.332406				St Dev	0.141612
Within 3 hours of mating, 5 spermatophores per sample
		Maristyl Acetate					Geranylgeranyl Acetate					Geranylgeraniol
Sample #	Time	Area	total ng	ng/spe		Time	Area	total ng	ng/spe		Time	Area	total ng	ng/spe
1	9.34	615280523	8.88774	1.77755		12.93	5725601190	14.5342	2.90684		13.63	2251151754	4.81545	0.963091
2	9.34	480751825	6.94447	1.38889		12.92	2332870587	5.92189	1.18438		13.62	1180035935	2.52422	0.504845
3	9.36	344304221	4.97348	0.994697		12.94	2503676431	6.35547	1.27109		13.68	1570290902	3.35902	0.671804
4	9.36	774003264	11.1805	2.2361		12.94	3099393733	7.86768	1.57354		13.7	1539931742	3.29408	0.658816
5	9.37	337030875	4.86842	0.973684		12.95	1878931219	4.76958	0.953917		13.7	1727042172	3.69433	0.738866
6	9.37	327537064	4.73128	0.946256		12.96	2172637311	5.51515	1.10303		13.74	1387415501	2.96783	0.593566
7	9.37	457845434	6.61359	1.32272		12.96	2405972475	6.10746	1.22149		13.74	2126691178	4.54922	0.909844
8	9.39	824142060	11.9048	2.38095		12.96	1549078428	3.93227	0.786454		13.71	1235003506	2.6418	0.528361
9	9.38	693414763	10.0164	2.00328		12.96	2932312980	7.44355	1.48871		13.72	2529903964	5.41174	1.08235
10	9.42	795445529	11.4902	2.29805		13.07	6324450971	16.0543	3.21087		13.94	1242567922	2.65799	0.531597
			Average	1.63222				Average	1.57003				Average	0.718314
			St Dev	0.576681				St Dev	0.820385				St Dev	0.202024
One day after mating, 5 spermatophores per sample
		Maristyl Acetate					Geranylgeranyl Acetate					Geranylgeraniol
Sample #	Time	Area	total ng	ng/spe		Time	Area	total ng	ng/spe		Time	Area	total ng	ng/spe
1	9.37	252428125	3.64633	0.729266		12.92	193247043	0.490549	0.0981098		13.68	3261873175	6.9775	1.3955
2	9.36	575546768	8.31379	1.66276		12.93	860603616	2.1846	0.436921		13.64	2043201841	4.37063	0.874126
3	9.36	660434957	9.54	1.908		12.92	831726173	2.1113	0.42226		13.64	1497829576	3.20402	0.640804
4	9.37	728605008	10.5247	2.10494		12.96	2112867913	5.36342	1.07268		13.67	2877778992	6.15588	1.23118
5	9.37	903013154	13.044	2.60881		12.98	581578060	1.47631	0.295262		13.7	2245200155	4.80272	0.960545
6	9.37	270109923	3.90174	0.780349		12.98	316430612	0.803245	0.160649		13.72	1983975106	4.24394	0.848787
7	9.38	365679935	5.28226	1.05645		13.03	292576843	0.742694	0.148539		13.74	1243292627	2.65954	0.531907
8	9.38	468794287	6.77175	1.35435		13.05	2927507772	7.43135	1.48627		13.8	1473027091	3.15096	0.630193
9	9.39	295975200	4.27537	0.855074		13.05	3162708266	8.0284	1.60568		13.77	3053366747	6.53148	1.3063
10	9.4	254364681	3.6743	0.734861		13.03	433424091	1.10023	0.220046		13.8	3405551909	7.28484	1.45697
			Average	1.37949				Average	0.594642				Average	0.98763
			St Dev	0.664528				St Dev	0.573892				St Dev	0.339301
Two days after mating, 5 spermatophores per sample
		Maristyl Acetate					Geranylgeranyl Acetate					Geranylgeraniol
Sample #	Time	Area	total ng	ng/spe		Time	Area	total ng	ng/spe		Time	Area	total ng	ng/spe
1	9.35	159422674	2.30286	0.460573		12.93	874686418	2.22035	0.444071		13.66	2447918330	5.23636	1.04727
2	9.37	169565185	2.44937	0.489875		12.97	110087132	0.279451	0.0558903		13.68	887192193	1.8978	0.37956
3	9.38	556377330	8.03688	1.60738		12.98	837481881	2.12591	0.425182		13.74	1287822261	2.75479	0.550958
4	9.37	411710348	5.94717	1.18943		12.97	404708293	1.02733	0.205467		13.7	3439920163	7.35836	1.47167
5	9.38	270235458	3.90356	0.780712		12.97	858667245	2.17969	0.435938		13.69	4235994880	9.06125	1.81225
6	9.37	429615224	6.2058	1.24116		12.97	717833299	1.82219	0.364438		13.71	4069365121	8.70481	1.74096
7	9.39	230333261	3.32717	0.665434		13	207712734	0.52727	0.105454		13.7	2581737279	5.52261	1.10452
8	9.38	582018960	8.40728	1.68146		12.99	186951716	0.474569	0.0949138		13.73	1438428191	3.07695	0.61539
9	9.38	277938472	4.01483	0.802966		12.99	103992039	0.263979	0.0527959		13.7	2436485238	5.2119	1.04238
10	9.38	455611995	6.58133	1.31627		12.99	113581398	0.288321	0.0576643		13.72	2799811292	5.9891	1.19782
			Average	1.02353				Average	0.224181				Average	1.09628
			St Dev	0.443706				St Dev	0.173155				St Dev	0.486158
Three days after mating, 5 spermatophores per sample
		Maristyl Acetate					Geranylgeranyl Acetate					Geranylgeraniol
Sample #	Time	Area	total ng	ng/spe		Time	Area	total ng	ng/spe		Time	Area	total ng	ng/spe
1	9.35	108128733	1.56192	0.312384		12.9	15580796	0.0395512	0.00791023		13.65	2250020858	4.81304	0.962607
2	9.36	99324543	1.43475	0.286949		12.95	16592138	0.0421184	0.00842368		13.66	481523213	1.03003	0.206006
3	9.36	146863008	2.12144	0.424288		12.96	75620509	0.191959	0.0383919		13.67	1864029153	3.98736	0.797472
4	9.36	122266489	1.76614	0.353229		12.97	13111700	0.0332835	0.0066567		13.67	736856845	1.57622	0.315243
5	9.37	90565090	1.30822	0.261643		12.97	65927179	0.167353	0.0334707		13.71	1465740355	3.13538	0.627075
6	9.38	92558028	1.337	0.267401		13	88001883	0.223389	0.0446778		13.7	283549954	0.606544	0.121309
7	9.38	140123079	2.02408	0.404816		12.99	100093747	0.254084	0.0508167		13.7	613033765	1.31134	0.262269
8	9.41	85449714	1.23432	0.246865		13.03	408783832	1.03768	0.207536		13.71	2154836198	4.60943	0.921885
9	9.39	98656847	1.4251	0.28502		13.01	142992421	0.36298	0.072596		13.69	1063410065	2.27475	0.45495
10	9.41	128667650	1.85861	0.371721		13.06	459550858	1.16655	0.23331		13.84	1962932912	4.19892	0.839785
			Average	0.321432				Average	0.070379				Average	0.55086
			St Dev	0.0630022				St Dev	0.0820524				St Dev	0.317759
Four days after mating, 5 spermatophores per sample
		Maristyl Acetate					Geranylgeranyl Acetate					Geranylgeraniol
Sample #	Time	Area	total ng	ng/spe		Time	Area	total ng	ng/spe		Time	Area	total ng	ng/spe
1	9.36	53901571	0.77861	0.155722		12.94	128231007	0.325509	0.0651018		13.66	1468486853	3.14125	0.62825
2	9.36	44374164	0.640986	0.128197		12.93	391199799	0.993044	0.198609		13.65	222146517	0.475195	0.095039
3	9.36	123312016	1.78125	0.356249		12.96	25460756	0.064631	0.0129262		13.67	233253149	0.498953	0.0997907
4	9.39	55153548	0.796694	0.159339		13	39391921	0.0999947	0.0199989		13.68	1474567356	3.15426	0.630852
5	9.39	82161895	1.18683	0.237366		13.03	19853606	0.0503975	0.0100795		13.8	419186790	0.896685	0.179337
6	9.39	77358310	1.11744	0.223489		13.03	1610442	0.00408804	0.000817607		13.76	220203018	0.471038	0.0942076
7	9.26	23348612	0.337271	0.0674543		13.1	4726867	0.0119989	0.00239979		13.81	79950431	0.171023	0.0342045
8	9.27	23050080	0.332959	0.0665918		13.1	1492866	0.00378958	0.000757915		13.81	120856513	0.258525	0.051705
9	9.27	32992946	0.476584	0.0953168		13.09	1141178	0.00289683	0.000579366		13.8	121997012	0.260965	0.0521929
10	9.28	30446119	0.439795	0.087959		13.16	710736	0.00180417	0.000360834		13.82	276598936	0.591675	0.118335
			Average	0.157768				Average	0.0311631				Average	0.198391
			St Dev	0.0919988				St Dev	0.0620469				St Dev	0.230863
Five days after mating, 5 spermatophores per sample
		Maristyl Acetate					Geranylgeranyl Acetate					Geranylgeraniol
Sample #	Pk Time	Pk Area	total ng	ng/spe		Time	Area	total ng	ng/spe		Time	Area	total ng	ng/spe
1	9.27	11748756	0.169711	0.0339422		13.05	46310054	0.117556	0.0235112		13.74	498428952	1.06619	0.213239
2	9.27	11499409	0.166109	0.0332219		13.05	33196608	0.0842681	0.0168536		13.72	652443668	1.39565	0.279129
3	9.27	4295500	0.0620486	0.0124097		12.99	15802049	0.0401128	0.00802256		13.75	192970403	0.412784	0.0825569
4	9.28	8734708	0.126173	0.0252346		13.11	6739082	0.0171069	0.00342137		13.85	37714183	0.0806747	0.0161349
5	9.22	1078038	0.0155723	0.00311446		13	36798576	0.0934116	0.0186823		13.74	150514234	0.321966	0.0643932
6	9.28	8298729	0.119875	0.0239751		13	3127256	0.0079384	0.00158768		13.76	174456079	0.37318	0.0746361
7	9.28	13499176	0.194996	0.0389992		13.02	1481173	0.00375989	0.000751979		13.75	281334102	0.601804	0.120361
8	9.28	11411189	0.164835	0.032967		12.99	3455409	0.00877141	0.00175428		13.75	177199788	0.379049	0.0758099
9	9.27	22685583	0.327694	0.0655388		13.11	1505695	0.00382214	0.000764428		13.8	108643377	0.2324	0.04648
10	9.27	13504027	0.195066	0.0390132		13.1	6678798	0.0169538	0.00339077		13.8	112222153	0.240055	0.048011
			Average	0.0308416				Average	0.00787402				Average	0.102075
			St Dev	0.0168131				St Dev	0.00856453				St Dev	0.0821131
