# Supplementary material for: An insect anti-antiaphrodisiac
Source: eLife. 2017 Jul 11;6:e24063. doi: 10.7554/eLife.24063 (PMC5505696; doi:10.7554/eLife.24063)
Supplement: Figure 4—source data 1. — DOI: http://dx.doi.org/10.7554/eLife.24063.008 [file elife-24063-fig4-data1.xlsx]

## Sheet: Sheet1
Within 3 hours of mating, 20 mated females per sample
		Maristyl Acetate					Geranylgeranyl Acetate					Geranylgeraniol
Group #	Time	Area	total ng	pg/female/hr		Time	Area	total ng	pg/female/hr		Time	Area	total ng	pg/female/hr
1	9.35	386292154	5.58	139.5		12.93	2438489800	6.19	154.75		nd	0	0	0
2	9.37	575284552	8.31	207.75		12.97	3569098157	9.06	226.5		nd	0	0	0
3	9.38	438213142	6.33	158.25		12.98	2773338965	7.04	176		nd	0	0	0
4	9.37	322602408	4.66	116.5		12.97	2485762623	6.31	157.75		nd	0	0	0
			Average	155.5				Average	178.75				Average	0
			St Dev	38.7927				St Dev	33.1895				St Dev	0
One day after mating, 20 mated females per sample
		Maristyl Acetate					Geranylgeranyl Acetate					Geranylgeraniol
Group #	Time	Area	total ng	pg/female/hr		Time	Area	total ng	pg/female/hr		Time	Area	total ng	pg/female/hr
1	9.35	273450539	3.95	98.75		12.9	1134547758	2.88	72		13.65	752859118	1.61045	40.2612
2	9.36	475596254	6.87	171.75		12.95	1603336589	4.07	101.75		13.66	1538024812	3.29	82.25
3	9.36	327448367	4.73	118.25		12.96	1296063238	3.29	82.25		13.67	590257897	1.26262	31.5656
4	9.36	248528464	3.59	89.75		12.97	1154244768	2.93	73.25		13.67	1369730304	2.93	73.25
			Average	119.625				Average	82.3125				Average	56.8317
			St Dev	36.7296				St Dev	13.7392				St Dev	24.6888
Two days after mating, 20 mated females per sample
		Maristyl Acetate					Geranylgeranyl Acetate					Geranylgeraniol
Group #	Time	Area	total ng	pg/female/hr		Time	Area	total ng	pg/female/hr		Time	Area	total ng	pg/female/hr
1	9.36	170993122	2.47	61.75		12.95	173333685	0.44	11		13.66	834159728	1.78436	44.6089
2	9.38	311525930	4.5	112.5		12.94	598789094	1.52	38		13.65	2050221151	4.38564	109.641
3	9.36	232606028	3.36	84		12.96	397879595	1.01	25.25		13.67	1659362168	3.54955	88.7388
4	9.37	137071409	1.98	49.5		12.98	51212225	0.13	3.25		13.68	1266883660	2.71	67.75
			Average	76.9375				Average	19.375				Average	77.6847
			St Dev	27.677				St Dev	15.4009				St Dev	27.9052
Three days after mating, 20 mated females per sample
		Maristyl Acetate					Geranylgeranyl Acetate					Geranylgeraniol
Group #	Pk Time	Pk Area	total ng	pg/female/hr		Time	Area	total ng	pg/female/hr		Time	Area	total ng	pg/female/hr
1	9.35	15230156	0.22	5.5		12.95	3436171	0.00872257	0.218064		13.67	210377289	0.45002	11.2505
2	9.34	31997104	0.462199	11.555		12.95	42121460	0.106923	2.67309		13.66	144920271	0.31	7.75
3	9.34	9314969	0.134555	3.36387		12.94	8788038	0.0223081	0.557701		13.66	93496949	0.2	5
4	9.34	20447926	0.295371	7.38427		nd	0	0	0		13.65	19677646	0.0420926	1.05231
			Average	6.95078				Average	0.862213				Average	6.2632
			St Dev	3.48124				St Dev	1.22887				St Dev	4.31403
